# Supplementary material for: Novel Metabolites as Potential Indicators of Recovery After Large Vessel Occlusion Stroke: A Pilot Study
Source: Neurol Int. 2025 Feb 18;17(2):30. doi: 10.3390/neurolint17020030 (PMC11858463; doi:10.3390/neurolint17020030)
Supplement: Supplementary file 1 [file neurolint-17-00030-s001.zip]

Archive with 1 entries (1 files):
- neurolint-3438041-supplementary.xlsx
