# Supplementary material for: Novel Metabolites as Potential Indicators of Recovery After Large Vessel Occlusion Stroke: A Pilot Study
Source: Neurol Int. 2025 Feb 18;17(2):30. doi: 10.3390/neurolint17020030 (PMC11858463; doi:10.3390/neurolint17020030)
Supplement: Supplementary file 1 [file neurolint-17-00030-s001.zip › neurolint-3438041-supplementary.xlsx]

## Sheet: Supplement 1
Metabolite	Estimate	Standard Error	Unadjusted p-value	TSBH p-value
ApoB	-5.33918	1.91251	0.00524306	0.0238452
Clinical_LDL_C	-1.46823	0.540629	0.00661196	0.0238452
L_LDL_C	-3.74785	1.3735	0.0063588	0.0238452
L_LDL_CE	-5.11085	1.84068	0.00549289	0.0238452
L_LDL_CE_pct	-0.71028	0.266467	0.00768632	0.0238452
L_LDL_L	-2.77845	1.02293	0.00660447	0.0238452
L_LDL_P	-5833.13	2153.3	0.00675009	0.0238452
L_LDL_PL	-12.8163	4.78607	0.00741006	0.0238452
L_VLDL_C	-24.2035	8.98298	0.00705221	0.0238452
L_VLDL_CE	-47.6397	17.8248	0.00752507	0.0238452
L_VLDL_FC	-46.4237	17.4081	0.0076581	0.0238452
LDL_C	-2.4069	0.855929	0.00492289	0.0238452
LDL_CE	-3.2921	1.15064	0.00422171	0.0238452
LDL_FC	-8.66462	3.27251	0.00810426	0.0238452
LDL_L	-1.74016	0.620743	0.00505762	0.0238452
LDL_P	-3800.89	1335.9	0.00443863	0.0238452
LDL_PL	-7.38942	2.66867	0.00562375	0.0238452
M_LDL_C	-8.90938	3.04577	0.00344271	0.0238452
M_LDL_CE	-12.1719	4.11492	0.00309645	0.0238452
M_LDL_FC	-31.8298	11.5855	0.00600711	0.0238452
M_LDL_L	-6.25981	2.15205	0.00362853	0.0238452
M_LDL_P	-14230.4	4796.24	0.00300731	0.0238452
M_LDL_PL	-24.2723	8.49245	0.00426177	0.0238452
M_VLDL_C	-16.4026	5.90905	0.00550576	0.0238452
M_VLDL_CE	-27.5729	10.4097	0.00807879	0.0238452
M_VLDL_FC	-36.9245	12.8162	0.00396306	0.0238452
M_VLDL_L	-5.2908	1.84038	0.00404237	0.0238452
M_VLDL_P	-88806.5	30668.6	0.00378336	0.0238452
M_VLDL_PL	-22.8137	7.89301	0.00384785	0.0238452
non_HDL_C	-1.28958	0.460812	0.00513412	0.0238452
Remnant_C	-2.66546	0.970519	0.00602481	0.0238452
S_LDL_C	-24.1567	8.28797	0.00356064	0.0238452
S_LDL_CE	-33.0707	11.2607	0.00331601	0.0238452
S_LDL_FC	-84.6222	30.5888	0.00566721	0.0238452
S_LDL_L	-16.1274	5.52479	0.00351042	0.0238452
S_LDL_P	-30087.2	10019.9	0.0026755	0.0238452
S_LDL_PL	-54.3948	19.0628	0.00432464	0.0238452
S_VLDL_FC	-53.5015	19.5081	0.00609692	0.0238452
S_VLDL_PL	-32.4864	12.0891	0.00720438	0.0238452
Total_C	-1.1037	0.415103	0.0078404	0.0238452
Total_FC	-3.86968	1.43004	0.00681013	0.0238452
Total_L	-0.676931	0.239985	0.00479166	0.0238452
Total_PL	-2.44442	0.921959	0.00801759	0.0238452
VLDL_C	-4.87232	1.7199	0.00461259	0.0238452
VLDL_CE	-8.09942	2.93571	0.00579913	0.0238452
VLDL_FC	-11.3827	3.98496	0.00428435	0.0238452
VLDL_L	-1.41082	0.517806	0.00643768	0.0238452
VLDL_P	-24494.8	9225.08	0.00792515	0.0238452
VLDL_PL	-6.65331	2.40427	0.0056524	0.0238452
XL_VLDL_C	-46.762	16.471	0.00452477	0.0238452
XL_VLDL_CE	-90.1751	30.9719	0.00359679	0.0238452
XL_VLDL_FC	-86.7504	32.4803	0.00756565	0.0238452
Total_CE	-1.53383	0.582171	0.00842166	0.0243116
Cholines	-3.97303	1.55344	0.0105405	0.0247342
IDL_PL	-15.6932	6.17404	0.0110279	0.0247342
L_LDL_FC	-13.6167	5.28188	0.00993747	0.0247342
L_VLDL_L	-5.88323	2.28381	0.00999339	0.0247342
L_VLDL_P	-193286	75757.9	0.01073	0.0247342
L_VLDL_PL	-28.0194	10.9053	0.0101892	0.0247342
M_VLDL_TG	-8.09916	3.21483	0.0117584	0.0247342
Omega_6	-1.67871	0.658865	0.0108377	0.0247342
PhosphatidylE	-4.29673	1.69465	0.0112296	0.0247342
Phosphoglyc	-4.12947	1.61312	0.0104697	0.0247342
PUFA	-1.46777	0.566712	0.00959822	0.0247342
S_HDL_P	-766.594	303.812	0.0116274	0.0247342
S_VLDL_C	-19.641	7.51897	0.00899632	0.0247342
S_VLDL_CE	-30.3447	12.051	0.0118013	0.0247342
SFA	-1.46605	0.576733	0.0110223	0.0247342
Total_FA	-0.513069	0.199449	0.0100986	0.0247342
XL_VLDL_L	-8.64487	3.3878	0.0107179	0.0247342
XL_VLDL_P	-502666	198876	0.0114864	0.0247342
XL_VLDL_PL	-46.5384	17.8804	0.00924757	0.0247342
XXL_VLDL_CE	-57.5789	22.5352	0.0106167	0.0247342
IDL_CE	-6.22355	2.4992	0.0127664	0.0257007
IDL_L	-3.44234	1.38075	0.0126636	0.0257007
S_VLDL_L	-7.45984	2.98538	0.0124616	0.0257007
IDL_C	-4.69224	1.89865	0.0134602	0.0267456
MUFA	-1.56166	0.63338	0.0136788	0.0267681
S_HDL_C	-15.9075	6.46153	0.0138214	0.0267681
L_VLDL_TG	-9.79418	4.01043	0.0145989	0.0273908
S_HDL_CE	-20.31	8.33814	0.0148591	0.0273908
XS_VLDL_C	-20.8779	8.55738	0.0146971	0.0273908
XXL_VLDL_C	-28.0429	11.5097	0.014832	0.0273908
S_HDL_FC	-61.061	25.1596	0.0152266	0.0274078
XS_VLDL_CE	-29.7336	12.2425	0.0151522	0.0274078
IDL_P	-12950.7	5364.5	0.015772	0.0277369
Sphingomyelins	-17.5931	7.28222	0.0156966	0.0277369
VLDL_TG	-2.09136	0.86993	0.0162142	0.0281907
DHA	-22.7981	9.59062	0.0174484	0.0283069
IDL_FC	-18.2194	7.6161	0.0167466	0.0283069
Omega_3	-7.52451	3.16898	0.0175762	0.0283069
S_HDL_L	-6.98517	2.93632	0.0173652	0.0283069
S_VLDL_P	-68747.3	28912.8	0.0174189	0.0283069
XS_VLDL_FC	-64.6142	27.1789	0.0174368	0.0283069
Total_TG	-1.77331	0.75241	0.0184309	0.0290714
XL_VLDL_TG	-12.5202	5.30916	0.0183627	0.0290714
XS_VLDL_P	-71528.6	30444.5	0.0187998	0.0293507
XS_VLDL_L	-10.8019	4.62152	0.0194235	0.0300181
VLDL_size	-0.783502	0.337535	0.0202735	0.0310185
ApoB_by_ApoA1	-5.67579	2.45359	0.0207082	0.0313699
Lactate	-1.35323	0.588767	0.0215385	0.0323078
S_LDL_TG	-176.221	77.479	0.0229398	0.0340756
S_HDL_PL	-11.8024	5.20396	0.0233318	0.0343246
XS_VLDL_PL	-33.087	14.7258	0.0246488	0.0359168
Total_P	-378.278	169.024	0.0252201	0.0364026
XXL_VLDL_FC	-51.3625	23.1499	0.0265075	0.0379032
L_LDL_C_pct	-0.47823	0.217374	0.0278043	0.0393894
XXL_VLDL_L	-4.97871	2.29852	0.0303072	0.0425413
M_LDL_CE_pct	-0.399973	0.185393	0.0309716	0.0430787
Glucose	-0.277716	0.129335	0.0317728	0.0434039
M_LDL_TG	-84.1607	39.1787	0.0317038	0.0434039
XXL_VLDL_P	-626426	293653	0.0329071	0.0445557
XXL_VLDL_PL	-29.1852	13.9616	0.0365831	0.0490984
XXL_VLDL_TG	-7.30764	3.55831	0.0400063	0.0532258
L_LDL_PL_pct	1.16881	0.570123	0.0403545	0.0532262
LDL_TG	-20.1858	9.86687	0.0407749	0.053321
M_LDL_C_pct	-0.491452	0.243198	0.0433012	0.0556729
S_LDL_CE_pct	-0.444636	0.219771	0.0430545	0.0556729
Acetoacetate	-9.99628	4.9913	0.0452052	0.0576366
S_LDL_C_pct	-0.420603	0.211208	0.0464349	0.0587152
HDL_P	-350.763	179.5	0.0506875	0.0635672
S_VLDL_TG	-12.0241	6.1745	0.0514898	0.0640483
Leu	-15.6659	8.0715	0.0522722	0.0644971
L_LDL_TG	-29.1446	15.0882	0.0534079	0.0653712
S_LDL_PL_pct	0.474383	0.248585	0.0563482	0.0684228
M_LDL_PL_pct	0.843093	0.460109	0.0668954	0.0799609
XL_HDL_PL_pct	0.126875	0.0691315	0.0664649	0.0799609
bOHbutyrate	-4.36884	2.42373	0.0714622	0.0847575
S_HDL_TG	-44.8752	25.006	0.0727215	0.0855876
XL_HDL_C_pct	-0.178173	0.0998365	0.0743185	0.0867995
Total_BCAA	-4.88568	2.78442	0.0793193	0.0919383
L_LDL_TG_pct	0.413365	0.238583	0.083169	0.0956756
XL_HDL_CE_pct	-0.219933	0.128676	0.0874143	0.0997173
XS_VLDL_TG	-29.7828	17.4565	0.0879858	0.0997173
M_LDL_TG_pct	0.483483	0.287684	0.0928397	0.104445
IDL_TG	-25.1781	15.1908	0.0974263	0.108805
Acetone	-11.5795	7.10197	0.103004	0.1142
Glycerol	-6.72561	4.20325	0.109577	0.120102
Ile	-21.8288	13.6808	0.110581	0.120102
Val	-9.23741	5.79099	0.110682	0.120102
HDL_size	3.63094	2.28923	0.112718	0.121449
S_VLDL_FC_pct	-0.335332	0.21809	0.124151	0.132833
S_VLDL_PL_pct	-0.327656	0.224175	0.143848	0.152838
XL_HDL_PL	17.1407	11.9365	0.151005	0.159337
Unsaturation	-18.0409	12.7832	0.158156	0.165739
XL_VLDL_PL_pct	-0.186195	0.13738	0.175313	0.182469
Omega_6_pct	0.275469	0.207281	0.18386	0.190071
XL_HDL_TG	-202.822	162.135	0.210954	0.216617
ApoA1	-2.41495	1.95702	0.217206	0.220764
PUFA_pct	0.27738	0.225751	0.219185	0.220764
S_VLDL_TG_pct	0.0817686	0.0665687	0.219321	0.220764
L_VLDL_PL_pct	-0.121476	0.0995523	0.22238	0.22238
XL_HDL_TG_pct	-0.169245	0.14075	0.229188	0.2277
XS_VLDL_FC_pct	-0.915356	0.764682	0.23129	0.228306
HDL_TG	-11.0746	9.39544	0.238508	0.233921
Albumin	-0.073446	0.0625338	0.240194	0.234075
S_HDL_PL_pct	0.439115	0.377235	0.24441	0.236675
M_HDL_FC_pct	-0.555179	0.482315	0.249703	0.24028
M_HDL_TG	-26.4391	24.0064	0.270751	0.257297
XL_HDL_L	6.96131	6.3096	0.269902	0.257297
S_VLDL_C_pct	-0.0990189	0.0905286	0.274049	0.257329
TG_by_PG	-2.57825	2.35767	0.274148	0.257329
IDL_TG_pct	0.17894	0.165566	0.279798	0.261031
M_HDL_FC	-20.9945	19.5123	0.281945	0.26144
Phe	-19.2353	18.0022	0.285296	0.262954
L_VLDL_TG_pct	0.0366185	0.0344759	0.288168	0.264011
L_HDL_CE_pct	0.0893634	0.0855961	0.296479	0.26841
SFA_pct	-0.438931	0.419419	0.295321	0.26841
M_HDL_PL	-5.17472	5.07055	0.30747	0.276723
L_HDL_PL	3.585	3.55979	0.313895	0.280854
L_HDL_CE	3.93768	4.00055	0.324976	0.284122
L_HDL_L	1.65917	1.66876	0.3201	0.284122
L_HDL_PL_pct	-0.123592	0.125245	0.323738	0.284122
XL_HDL_FC	57.9591	58.8732	0.324883	0.284122
Omega_3_pct	-0.634055	0.651184	0.330208	0.287056
L_HDL_C	2.96736	3.10747	0.339622	0.28962
L_VLDL_FC_pct	-0.123597	0.130064	0.34197	0.28962
M_HDL_CE_pct	0.150556	0.158647	0.342622	0.28962
M_HDL_L	-2.07927	2.1742	0.3389	0.28962
M_HDL_P	-497.489	516.628	0.33557	0.28962
MUFA_pct	-0.249562	0.269413	0.35428	0.297829
L_HDL_C_pct	0.0653895	0.0723789	0.366296	0.301308
L_HDL_P	634.565	700.746	0.365171	0.301308
PUFA_by_MUFA	1.97608	2.16138	0.360575	0.301308
XL_VLDL_CE_pct	0.0456395	0.0502565	0.363809	0.301308
His	-29.2734	32.7636	0.371604	0.30404
Pyruvate	-8.1701	9.40741	0.385134	0.313434
M_LDL_FC_pct	0.196536	0.229793	0.392398	0.317656
L_HDL_FC	11.5931	13.7725	0.399925	0.320359
M_VLDL_PL_pct	-0.143586	0.169859	0.397931	0.320359
HDL_FC	-5.29676	6.3972	0.407681	0.324871
L_VLDL_C_pct	-0.041796	0.0511164	0.413549	0.32784
XL_HDL_FC_pct	-0.132309	0.163288	0.41778	0.329486
XXL_VLDL_PL_pct	-0.0765593	0.0954429	0.422467	0.331475
HDL_L	-0.563812	0.751517	0.453115	0.348709
HDL_PL	-1.15514	1.55205	0.456717	0.348709
IDL_CE_pct	-0.101047	0.135578	0.456086	0.348709
M_HDL_C	-2.84221	3.76287	0.450051	0.348709
M_VLDL_FC_pct	-0.141607	0.190854	0.458108	0.348709
XL_HDL_C	10.1877	13.5481	0.452072	0.348709
IDL_C_pct	-0.0976339	0.132285	0.460481	0.34878
XL_VLDL_FC_pct	-0.149051	0.205992	0.469326	0.353728
XL_VLDL_C_pct	0.0319661	0.0451657	0.479099	0.359324
L_VLDL_CE_pct	-0.0550815	0.079794	0.490008	0.365713
S_VLDL_CE_pct	-0.0940561	0.137031	0.492471	0.365767
Omega_6_by_Omega_3	0.0988895	0.145164	0.49573	0.366409
M_HDL_CE	-3.10681	4.63955	0.50309	0.368291
XL_HDL_CE	11.6348	17.33	0.501986	0.368291
M_HDL_TG_pct	-0.125875	0.192247	0.512624	0.373483
L_LDL_FC_pct	0.201161	0.323489	0.53404	0.387242
XXL_VLDL_CE_pct	0.0135328	0.0221295	0.540852	0.390332
XL_HDL_P	3125.75	5158.63	0.544564	0.391166
L_HDL_TG_pct	-0.0688602	0.120251	0.566892	0.403416
S_HDL_TG_pct	-0.165627	0.287646	0.564748	0.403416
HDL_C	-0.79604	1.40629	0.571354	0.404709
S_LDL_FC_pct	0.137044	0.257922	0.595183	0.419645
DHA_pct	-0.659787	1.25826	0.600024	0.421118
Creatinine...105	0.00975304	0.0192565	0.61252	0.424052
IDL_PL_pct	-0.165328	0.324711	0.610644	0.424052
XS_VLDL_C_pct	-0.044211	0.0868936	0.610896	0.424052
HDL_CE	-0.868166	1.78704	0.6271	0.430221
XS_VLDL_TG_pct	0.0463902	0.0955653	0.627372	0.430221
XXL_VLDL_C_pct	0.00969926	0.0201265	0.629866	0.430221
L_HDL_TG	19.3884	45.1273	0.667458	0.451863
M_VLDL_TG_pct	0.0179676	0.0416996	0.666554	0.451863
XXL_VLDL_FC_pct	-0.0400554	0.0979947	0.682723	0.460161
XS_VLDL_CE_pct	-0.0364363	0.0941205	0.698665	0.468841
S_HDL_C_pct	-0.0938062	0.246476	0.703508	0.47003
M_HDL_C_pct	0.0513575	0.137347	0.70846	0.47128
Ala	-1.73452	4.73996	0.714413	0.473183
Citrate	-8.87731	28.1227	0.752258	0.494224
S_HDL_FC_pct	-0.187089	0.605886	0.757485	0.494224
Tyr	-7.11978	23.2171	0.759101	0.494224
XXL_VLDL_TG_pct	-0.00608826	0.0197052	0.757347	0.494224
M_VLDL_C_pct	-0.015265	0.0539606	0.77726	0.502598
S_LDL_TG_pct	0.0837574	0.297826	0.778535	0.502598
S_HDL_CE_pct	-0.0650267	0.246528	0.791957	0.506985
XS_VLDL_PL_pct	0.0901104	0.336598	0.788923	0.506985
Acetate	1.44136	6.07689	0.812511	0.517976
M_HDL_PL_pct	0.0588245	0.295474	0.842196	0.534672
Gln	-0.424592	2.67827	0.874038	0.551824
LDL_size	-0.593656	3.8177	0.876427	0.551824
LA_pct	-0.0278127	0.197648	0.888092	0.556878
Gly	-0.736794	6.01925	0.902577	0.56365
M_VLDL_CE_pct	-0.00699271	0.0738943	0.924608	0.575061
XL_VLDL_TG_pct	-0.00336502	0.0456993	0.941302	0.583074
IDL_FC_pct	-0.0213346	0.325325	0.947713	0.584678
L_HDL_FC_pct	0.00234064	0.30632	0.993903	0.610712
GlycA	0.000910534	1.48596	0.999511	0.611701
